# Supplementary material for: Identifying Inputs to Visual Projection Neurons in Drosophila Lobula by Analyzing Connectomic Data
Source: eNeuro. 2022 Apr 21;9(2):ENEURO.0053-22.2022. doi: 10.1523/ENEURO.0053-22.2022 (PMC9034759; doi:10.1523/ENEURO.0053-22.2022)
Supplement: Extended Data 1 — The code to perform the analysis. Download Extended Data 1, ZIP file. [file enu-eN-NWR-0053-22-s03.zip]

Archive with 64 entries (53 files):
- LobulaClustering-main/
- __MACOSX/._LobulaClustering-main
- LobulaClustering-main/lobulaclustering.py
- __MACOSX/LobulaClustering-main/._lobulaclustering.py
- LobulaClustering-main/morphology_validation.py
- __MACOSX/LobulaClustering-main/._morphology_validation.py
- LobulaClustering-main/README.md
- __MACOSX/LobulaClustering-main/._README.md
- LobulaClustering-main/.gitignore
- __MACOSX/LobulaClustering-main/._.gitignore
- LobulaClustering-main/modules/
- __MACOSX/LobulaClustering-main/._modules
- LobulaClustering-main/data/
- __MACOSX/LobulaClustering-main/._data
- LobulaClustering-main/modules/getconnectivity.py
- __MACOSX/LobulaClustering-main/modules/._getconnectivity.py
- LobulaClustering-main/modules/getsynapses.py
- __MACOSX/LobulaClustering-main/modules/._getsynapses.py
- LobulaClustering-main/modules/getmorphology.py
- __MACOSX/LobulaClustering-main/modules/._getmorphology.py
- LobulaClustering-main/modules/getbodyids.py
- __MACOSX/LobulaClustering-main/modules/._getbodyids.py
- LobulaClustering-main/modules/utility.py
- __MACOSX/LobulaClustering-main/modules/._utility.py
- LobulaClustering-main/modules/__init__.py
- __MACOSX/LobulaClustering-main/modules/.___init__.py
- LobulaClustering-main/modules/visualize.py
- __MACOSX/LobulaClustering-main/modules/._visualize.py
- LobulaClustering-main/modules/README.md
- __MACOSX/LobulaClustering-main/modules/._README.md
- LobulaClustering-main/data/result/
- __MACOSX/LobulaClustering-main/data/._result
- LobulaClustering-main/data/landmark/
- __MACOSX/LobulaClustering-main/data/._landmark
- LobulaClustering-main/data/depth/
- __MACOSX/LobulaClustering-main/data/._depth
- LobulaClustering-main/data/connectivity/
- __MACOSX/LobulaClustering-main/data/._connectivity
- LobulaClustering-main/data/synapselist/
- __MACOSX/LobulaClustering-main/data/._synapselist
- LobulaClustering-main/data/spread/
- __MACOSX/LobulaClustering-main/data/._spread
- LobulaClustering-main/data/postsynapselist/
- __MACOSX/LobulaClustering-main/data/._postsynapselist
- LobulaClustering-main/data/README.md
- __MACOSX/LobulaClustering-main/data/._README.md
- LobulaClustering-main/data/bodyidlist/
- __MACOSX/LobulaClustering-main/data/._bodyidlist
- LobulaClustering-main/data/result/README.md
- __MACOSX/LobulaClustering-main/data/result/._README.md
- LobulaClustering-main/data/landmark/README.md
- __MACOSX/LobulaClustering-main/data/landmark/._README.md
- LobulaClustering-main/data/depth/README.md
- __MACOSX/LobulaClustering-main/data/depth/._README.md
- LobulaClustering-main/data/connectivity/README.md
- __MACOSX/LobulaClustering-main/data/connectivity/._README.md
- LobulaClustering-main/data/synapselist/README.md
- __MACOSX/LobulaClustering-main/data/synapselist/._README.md
- LobulaClustering-main/data/spread/README.md
- __MACOSX/LobulaClustering-main/data/spread/._README.md
- LobulaClustering-main/data/postsynapselist/README.md
- __MACOSX/LobulaClustering-main/data/postsynapselist/._README.md
- LobulaClustering-main/data/bodyidlist/README.md
- __MACOSX/LobulaClustering-main/data/bodyidlist/._README.md
