# Supplementary material for: Identifying Inputs to Visual Projection Neurons in Drosophila Lobula by Analyzing Connectomic Data
Source: eNeuro. 2022 Apr 21;9(2):ENEURO.0053-22.2022. doi: 10.1523/ENEURO.0053-22.2022 (PMC9034759; doi:10.1523/ENEURO.0053-22.2022)
Supplement: Extended Data 1 — The code to perform the analysis. Download Extended Data 1, ZIP file. [file enu-eN-NWR-0053-22-s03.zip › LobulaClustering-main/modules/getconnectivity.py]

"""

 Load or calculate connectivity matrix

"""

## Packages
from neuprint import Client
import pandas as pd
import numpy as np
import os
import glob
import modules.getbodyids as getbodyids
import modules.utility as utility

def getconnectivity(**kwargs):
    # load relevant kwarg
    if 'filename' in kwargs:
        filename = kwargs.get('filename')
    else:
        filename = ''

    # just making explicit what is being called...
    print('Running getconnectivity...')

    # First, list the existing connectivity matrices
    connectivitylist = glob.glob('.\\data\\connectivity\\connectivity_*.csv')
    # find ones that contain the specified filename
    newlist = [cons for cons in connectivitylist if filename in cons]

    # If they exist, ask if we want to read them
    ind = 0
    if newlist:
        print('Found saved connectivity matrices with the specified filename:')
        utility.print_indexed(connectivitylist)
        ind = int(input('Which one do you want to load? (enter -1 to create a new connectivity matrix): '))
        if not ind<0:
            connectivity = pd.read_csv(newlist[ind])
            _, filename = os.path.split(newlist[ind])

    # if saved id list doesn't exist (or if you just want a new one), load them from neuprint
    if ind<0 or not newlist:
        connectivity, filename = getconnectivityfromserver(**kwargs)
    return connectivity, filename

def getconnectivityfromserver(**kwargs):

    # just making explicit what is being called...
    print('Running getconnectivityfromserver...')
    print('Newly calculating a connectivity matrix!')

    # Connect to the neuPrint server
    f = open("authtoken","r")
    tokenstr = f.read()
    c = Client('neuprint.janelia.org', dataset='hemibrain:v1.2.1', token=tokenstr)
    c.fetch_version()

    # Get bodyidlist either from the folder or from neuprint
    bodyidlist, filename = getbodyids.getbodyids(**kwargs)

    # we create the output dataframe by appending new columns to the bodyidlist
    # which should already be a pandas dataframe
    connectivity = bodyidlist

    # Go through all the bodyids and get connections
    for ii in range(len(bodyidlist)):
        if ii%20==0: print('Working on cell #'+str(ii))
        thisId = bodyidlist.bodyId[ii]
        q = """\
            MATCH (a:Neuron)-[w:ConnectsTo]->(b:Neuron)
            WHERE a.bodyId=%s
            RETURN DISTINCT b.bodyId as bodyId, b.type as type, w.weight as w
            """ % thisId
        df = c.fetch_custom(q)
        # Find unique cell types in the output
        types = df.type.unique()
        for thisType in types:
            # Ignore un-labeled downstream neurons
            if thisType is not None:
                # calculate the total weight
                thisCon = np.sum(df.loc[df["type"]==thisType].w)
                # Register this into the output df
                if thisType not in connectivity.columns:
                    connectivity[thisType] = np.zeros(len(connectivity))
                connectivity.at[ii, thisType] = thisCon
    newfilename = 'connectivity_'+filename
    connectivity.to_csv('./data/connectivity/'+newfilename)
    return connectivity, newfilename
