# Supplementary material for: Identifying Inputs to Visual Projection Neurons in Drosophila Lobula by Analyzing Connectomic Data
Source: eNeuro. 2022 Apr 21;9(2):ENEURO.0053-22.2022. doi: 10.1523/ENEURO.0053-22.2022 (PMC9034759; doi:10.1523/ENEURO.0053-22.2022)
Supplement: Extended Data 1 — The code to perform the analysis. Download Extended Data 1, ZIP file. [file enu-eN-NWR-0053-22-s03.zip › LobulaClustering-main/data/postsynapselist/README.md]

# postsynapselist
This folder stores lists of postsynapses
