# Supplementary material for: Identifying Inputs to Visual Projection Neurons in Drosophila Lobula by Analyzing Connectomic Data
Source: eNeuro. 2022 Apr 21;9(2):ENEURO.0053-22.2022. doi: 10.1523/ENEURO.0053-22.2022 (PMC9034759; doi:10.1523/ENEURO.0053-22.2022)
Supplement: Extended Data 2 — The complete results of the clustering analysis. Download Extended Data 2, ZIP file. [file enu-eN-NWR-0053-22-s04.zip]

Archive with 1 entries (1 files):
- ExtendedData2_clusteringResults.csv
